# Supplementary material for: The Bidirectional Relationship between Chronic Kidney Disease and Hyperuricemia: Evidence from a Population-Based Prospective Cohort Study
Source: Int J Environ Res Public Health. 2023 Jan 18;20(3):1728. doi: 10.3390/ijerph20031728 (PMC9914133; doi:10.3390/ijerph20031728)
Supplement: Supplementary file 1 [file ijerph-20-01728-s001.zip]

Archive with 1 entries (1 files):
- ijerph-2096844-supplementary.pdf
